# Supplementary material for: BioGPS: an extensible and customizable portal for querying and organizing gene annotation resources
Source: Genome Biol. 2009 Nov 17;10(11):R130. doi: 10.1186/gb-2009-10-11-r130 (PMC3091323; doi:10.1186/gb-2009-10-11-r130)
Supplement: Additional data file 1 — Up to date popularity scores are always available online in the BioGPS plugin library. [file gb-2009-10-11-r130-S1.XLS]

## Sheet: Sheet1
Plugin ID	Layout usage count	Plugin Title
9	447	Gene expression/activity chart
73	250	Gene Identifiers
10	221	Gene Wiki
39	199	STRING - Proteins and their Interactions
7	135	GeneViewer
8	106	Gene Function
66	84	KEGG (human)
58	81	Exon array Gene Atlas
319	78	WikiPathways
25	73	SMART domain architecture viewer
159	71	Reactome
48	67	Pubmed full text search (Gene symbol)
200	61	Human Protein Atlas
37	59	LOCATE (subcellular localization)
125	57	PrimerBank
30	57	Mouse Genome Informatics (MGI)
6	53	Gene Description
69	52	Gene Cards
259	46	NCI-Nature Pathway Interaction Database
27	45	Ensembl
26	41	Allen Brain Atlas
406	39	Circadian Genomics Screen
469	39	Gene Expression Atlas (ArrayExpress Atlas)
29	38	Human Protein Reference Database (HPRD)
135	37	UniProt
47	35	NCBI Entrez Gene
15	35	Ingenuity
339	34	NextBio
440	33	COXPRESdb
241	32	Knockout Resources
4	31	Gene_PubMed
38	29	NCBI Gene Expression Nervous System Atlas (GENSAT)
221	28	Alternative Splicing Gallery
22	28	PDB structure viewer (PDBsum)
31	28	NCBI Online Mendelian Inheritance in Man (OMIM)
430	27	ArrayExpress
120	27	International Mouse Strain Resource (Jackson Laboratory)
122	24	Google Custom Antibody Search
35	23	International Gene Trap Consortium (IGTC)
401	23	CIRCA - Circadian mouse liver microarray data set
49	23	Google Scholar search (gene symbol)
433	21	RTPrimerDB
17	21	Where does this gene's expression associate
179	20	STITCH: Chemical-Protein Interactions
80	20	HuGE Navigator
72	19	SNP Viewer at the Mouse Phenome Database
65	19	Panther Classification System
404	19	UniGene_GEOprofile
70	18	Protein Information Resource (PIR)
402	18	CIRCA - Circadian mouse pituitary microarray data set
131	18	WikiProfessional
470	18	HubMed
40	18	Refseq sequence retrieval
33	18	NCBI GeneRIF -- Reference Into Function
100	18	Whose expressions associate near this gene's location
130	16	CAGE Analysis Viewer (RIKEN)
64	16	Open Biosystems
51	16	Sigma-Aldrich reagents
129	15	Yale Image Finder
14	15	PDB structure viewer (MSD)
428	15	PFAM
431	15	IntAct
486	14	UCSD-Nature Signaling Gateway
228	14	Alternative Splicing and Transcript Diversity 1.1
52	14	Cell Signaling Techology
424	14	UCSC Genome Browser
140	13	Abcam
500	12	Pathway Commons
403	11	UniGene_ESTprofile
137	11	Tocris Bioscience
338	11	GNF Gene Families
461	11	aGEM
389	11	WikiGenes
239	10	fast DB
124	10	PROTOMAP - Apoptoptosis
320	10	NCBI dbSNP
78	10	GONUTS
32	10	Rat Genome Database (RGD)
512	9	PSI Structural Genomics Knowledgebase
322	9	iHOP - Information Hyperlinked over Proteins
462	9	Pharmacogenomics Knowledge Base
385	9	GoPubMed
23	9	PDB structure viewer (RCSB)
383	9	GenePaint.org
400	8	Gene Annotation
429	8	MicroCosm
495	8	Knockout Mouse Project
499	8	DAVID Gene Report
392	8	Ensembl Genome Browser (Mouse)
263	8	COSMIC -- Catalogue Of Somatic Mutations In Cancer
279	8	TargetScan -- miRNA target prediction
432	7	HumanCYC
325	7	NCBI PubMed Central
50	7	Invitrogen reagents
321	7	SNPs3D
399	7	Gene Name Service
62	7	ABI siRNAs
427	7	FlyBase
480	7	Antibodypedia
28	7	HUGO Gene Nomenclature Committee (HGNC)
334	7	Human Cortex Atlas
481	6	Reactome
53	6	ABI Taqman Gene Expression
522	6	Addgene
138	5	R&D Systems
498	5	BioPortfolio
409	5	bioDBnet
518	5	NCBI Homologene
391	5	Ensembl Genome Browser (Human)
438	5	InParanoid Search
387	5	Biocompare
333	5	Developing Mouse Brain Atlas
444	5	N-Browse
509	5	COXPRESSdb
133	5	Enriched transbands near this gene
332	5	Mouse Spinal Cord Atlas
326	4	Novoseek symbol search
497	4	KOMP Repository
422	4	BioGRID
63	4	Qiagen reagents
547	4	STRING network diagram (JustClip)
511	4	Novoseek gene/protein page
442	3	Treefam
494	3	Quertle
54	3	GeneTex antibodies
139	3	Abnova
328	3	FreePatentsOnline
395	3	Human Gene Mutation Database
474	3	Quantitative trait loci
330	3	US Patent Full Text Database
132	3	Enriched transbands containing this gene
68	3	Google search (gene symbol)
516	3	AmiGO
262	3	PlasmID
55	3	Origene
362	2	Hapmap Project
384	2	NCBI Map Viewer
555	2	Systems Immunology
299	2	Scirus
382	2	NCBI AceView
386	2	MINT
394	2	NCBI dbEST
493	2	GeneWiki Code Creator
532	2	NCBI GEO Profiles
435	1	The Arabidopsis Information Resource (TAIR)
331	1	US Patent Published Applications
557	1	Ratmine
527	1	NCBI PubChem BioAssay (by gene target)
261	1	CREB Target Gene Database
329	1	Google Patent Search
381	1	Bioinformatic Harvester (Human)
